# Supplementary material for: Implementation of Medication-Related Technology and Its Impact on Pharmacy Workflow: Real-World Evidence Usability Study
Source: J Med Internet Res. 2025 Mar 27;27:e59220. doi: 10.2196/59220 (PMC11986387; doi:10.2196/59220)
Supplement: Multimedia Appendix 1 [file jmir_v27i1e59220_app1.xlsx]

## Sheet: 工作表1
Study Periods (Year/Month)	Wrong Drug	Wrong Dose	Wrong Dosage Form	Wrong Strength	Wrong Patient	Wrong Time	Dose Omission	Monitoring Error	Wrong Technique	Others	Total number of prescriptions per month	Stage	Stage_name
201701	35	19	1	1	0	0	4	1	12	2	1346796	0	Pre-intervention
201702	56	29	1	0	4	0	2	2	4	5	1282482	0	Pre-intervention
201703	49	35	1	0	7	0	1	3	4	2	1448494	0	Pre-intervention
201704	51	50	0	0	4	0	0	0	10	5	1343484	0	Pre-intervention
201705	43	48	3	5	5	0	1	1	6	3	1428486	0	Pre-intervention
201706	34	23	0	0	1	0	0	0	4	0	1415576	0	Pre-intervention
201707	47	30	0	3	5	0	6	1	2	1	1446430	0	Pre-intervention
201708	47	42	1	0	6	0	3	0	8	2	1478280	0	Pre-intervention
201709	44	15	2	0	5	0	0	0	0	0	1375418	0	Pre-intervention
201710	28	29	0	1	3	0	2	1	3	1	1456508	0	Pre-intervention
201711	25	15	0	2	2	0	4	0	2	3	1389014	0	Pre-intervention
201712	21	29	1	1	2	1	0	0	4	1	1409152	1	Post-ADC intervention
201801	24	21	1	1	9	0	3	3	4	2	1630165	1	Post-ADC intervention
201802	21	15	1	1	3	0	2	0	1	1	1342705	1	Post-ADC intervention
201803	9	4	0	1	3	0	1	0	1	3	1639433	1	Post-ADC intervention
201804	17	13	3	0	0	0	1	1	1	1	1545875	1	Post-ADC intervention
201805	33	19	4	0	8	0	3	0	6	5	1617774	1	Post-ADC intervention
201806	31	32	3	0	8	0	0	0	11	11	1536134	1	Post-ADC intervention
201807	23	16	3	0	4	0	0	0	2	7	1606535	2	Post-BCMA intervention
201808	25	17	0	0	7	0	0	0	9	2	1604972	2	Post-BCMA intervention
201809	32	26	0	0	2	0	4	2	1	7	1496368	2	Post-BCMA intervention
201810	18	24	2	0	12	0	1	0	1	7	1621301	2	Post-BCMA intervention
201811	12	5	4	0	3	0	3	0	1	6	1552375	2	Post-BCMA intervention
201812	10	6	1	0	1	0	1	0	1	1	1564656	2	Post-BCMA intervention
201901	10	8	4	1	1	0	3	0	4	5	1679433	2	Post-BCMA intervention
201902	8	11	0	1	1	1	0	0	2	1	1347260	2	Post-BCMA intervention
201903	13	10	1	2	1	0	0	0	2	4	1627082	2	Post-BCMA intervention
201904	31	31	2	0	3	0	2	0	1	5	1603438	2	Post-BCMA intervention
201905	20	10	1	0	3	0	2	0	0	2	1655820	2	Post-BCMA intervention
201906	37	32	2	15	4	0	0	0	1	7	1567788	2	Post-BCMA intervention
201907	40	61	6	4	12	0	2	0	5	5	1708210	2	Post-BCMA intervention
201908	23	45	5	4	6	0	0	0	6	3	1657824	2	Post-BCMA intervention
201909	30	27	2	4	14	0	1	0	1	4	1613061	2	Post-BCMA intervention
201910	16	28	3	3	7	1	0	0	0	2	1700182	2	Post-BCMA intervention
201911	21	14	3	0	6	0	0	0	1	1	1630914	2	Post-BCMA intervention
201912	22	17	0	1	6	0	1	0	0	4	1704767	2	Post-BCMA intervention
202001	8	13	2	1	10	0	0	0	2	3	1587829	2	Post-BCMA intervention
202002	37	16	3	8	9	0	0	0	3	3	1457232	2	Post-BCMA intervention
202003	26	27	2	1	2	0	0	0	1	5	1435978	2	Post-BCMA intervention
202004	17	30	4	0	3	0	0	0	2	1	1343296	2	Post-BCMA intervention
202005	24	27	3	6	6	0	0	0	2	2	1454787	2	Post-BCMA intervention
202006	9	11	5	2	4	0	0	0	3	3	1525432	2	Post-BCMA intervention
202007	7	4	0	1	1	0	2	0	0	0	1600158	2	Post-BCMA intervention
202008	8	6	2	1	6	0	0	0	1	0	1572253	2	Post-BCMA intervention
202009	20	10	2	2	7	0	0	0	0	0	1599615	2	Post-BCMA intervention
202010	21	17	1	1	8	0	0	0	0	1	1675100	2	Post-BCMA intervention
202011	8	14	1	1	2	0	0	0	2	2	1615448	3	Post-SDC intervention
202012	9	6	1	0	3	0	0	0	2	0	1683908	3	Post-SDC intervention
202101	18	6	1	1	8	0	2	0	4	0	1594336	3	Post-SDC intervention
202102	6	5	1	1	3	0	0	0	2	0	1353318	3	Post-SDC intervention
202103	8	7	0	0	4	0	0	0	1	1	1713249	3	Post-SDC intervention
202104	7	5	0	1	3	1	1	0	2	2	1630357	3	Post-SDC intervention
202105	10	6	0	3	0	0	0	0	2	4	1417037	3	Post-SDC intervention
202106	6	8	1	2	0	0	1	0	1	0	1278828	3	Post-SDC intervention
202107	9	17	0	1	2	0	1	0	3	1	1489282	3	Post-SDC intervention
202108	6	7	0	0	5	0	0	0	1	1	1585738	3	Post-SDC intervention
202109	4	9	0	1	2	0	0	0	2	1	1575727	3	Post-SDC intervention
202110	5	3	0	0	3	0	0	0	0	0	1684605	3	Post-SDC intervention
202111	6	8	0	0	4	0	1	0	2	0	1658081	3	Post-SDC intervention
202112	8	3	1	2	2	0	1	0	1	1	1699981	3	Post-SDC intervention
202201	10	3	0	1	4	0	0	0	4	2	1665219	3	Post-SDC intervention
202202	5	0	0	0	0	0	1	0	0	1	1406662	3	Post-SDC intervention
202203	9	2	0	0	2	0	0	0	2	0	1772686	3	Post-SDC intervention
202204	9	5	1	0	0	0	0	0	0	3	1620510	3	Post-SDC intervention
202205	2	4	0	2	1	0	0	0	0	0	1601138	3	Post-SDC intervention
202206	7	1	0	0	0	0	0	0	0	0	1593394	3	Post-SDC intervention
202207	5	2	3	2	0	0	0	0	1	0	1664372	3	Post-SDC intervention
202208	6	2	0	1	1	0	0	0	0	2	1749927	3	Post-SDC intervention
202209	5	1	0	0	0	0	0	0	1	2	1734076	3	Post-SDC intervention
202210	8	0	0	0	0	0	0	0	0	2	1812114	3	Post-SDC intervention
202211	7	4	0	1	0	0	1	0	0	1	1787583	3	Post-SDC intervention
202212	4	4	1	1	1	0	0	0	1	0	1783226	3	Post-SDC intervention
202301	10	5	0	0	1	0	0	0	2	0	1618521	3	Post-SDC intervention
202302	6	1	1	0	3	0	1	0	2	3	1637240	3	Post-SDC intervention
202303	8	3	0	0	2	0	2	0	2	0	1861280	3	Post-SDC intervention
202304	16	8	0	2	1	0	1	0	2	1	1663078	3	Post-SDC intervention
202305	9	8	0	2	1	0	0	0	1	4	1867851	3	Post-SDC intervention
202306	9	8	1	1	1	0	0	0	1	3	1809766	3	Post-SDC intervention
202307	12	12	0	0	0	0	3	0	2	9	1802891	3	Post-SDC intervention
202308	12	16	2	1	0	0	2	0	2	0	1828707	3	Post-SDC intervention
202309	6	4	0	0	0	0	1	0	3	2	1744365	3	Post-SDC intervention
202310	17	3	0	1	1	0	3	0	0	2	1855656	3	Post-SDC intervention
202311	11	7	0	2	1	0	0	0	0	2	1785543	3	Post-SDC intervention
202312	11	9	0	5	1	0	0	0	3	2	1775665	3	Post-SDC intervention
