# Supplementary material for: Implementation of Medication-Related Technology and Its Impact on Pharmacy Workflow: Real-World Evidence Usability Study
Source: J Med Internet Res. 2025 Mar 27;27:e59220. doi: 10.2196/59220 (PMC11986387; doi:10.2196/59220)
Supplement: Multimedia Appendix 2 [file jmir_v27i1e59220_app2.xlsx]

## Sheet: months
Stages	Stage 0 (Pre-intervention)											Stage 1 (Post-ADC intervention)							Stage 2 (Post-BCMA intervention)																												Stage 3 (Post-SDC intervention)
Study Periods (Year/Month)	201701	201702	201703	201704	201705	201706	201707	201708	201709	201710	201711	201712	201801	201802	201803	201804	201805	201806	201807	201808	201809	201810	201811	201812	201901	201902	201903	201904	201905	201906	201907	201908	201909	201910	201911	201912	202001	202002	202003	202004	202005	202006	202007	202008	202009	202010	202011	202012	202101
Severity of harm, n
Category A (no error)	72	94	102	112	107	62	95	109	65	68	53	58	68	45	22	36	78	94	51	60	73	63	33	21	36	22	33	70	37	97	135	92	83	58	46	51	37	79	64	57	70	36	13	24	39	49	30	21	40
Category B (error, no harm)	3	9	0	8	8	0	0	0	1	0	0	2	0	0	0	1	0	2	4	0	1	2	1	0	0	3	0	4	1	1	0	0	0	2	0	0	2	0	0	0	0	0	2	0	1	0	0	0	0
Category C (error, no harm)	0	0	0	0	0	0	0	0	0	0	0	0	0	0	0	0	0	0	0	0	0	0	0	0	0	0	0	0	0	0	0	0	0	0	0	0	0	0	0	0	0	1	0	0	1	0	0	0	0
Category D (error, no harm)	0	0	0	0	0	0	0	0	0	0	0	0	0	0	0	0	0	0	0	0	0	0	0	0	0	0	0	1	0	0	0	0	0	0	0	0	0	0	0	0	0	0	0	0	0	0	0	0	0
Category E (error, harm)	0	0	0	0	0	0	0	0	0	0	0	0	0	0	0	0	0	0	0	0	0	0	0	0	0	0	0	0	0	0	0	0	0	0	0	0	0	0	0	0	0	0	0	0	0	0	0	0	0
Category F (error, harm)	0	0	0	0	0	0	0	0	0	0	0	0	0	0	0	0	0	0	0	0	0	0	0	0	0	0	0	0	0	0	0	0	0	0	0	0	0	0	0	0	0	0	0	0	0	0	0	0	0
Category G (error, harm)	0	0	0	0	0	0	0	0	0	0	0	0	0	0	0	0	0	0	0	0	0	0	0	0	0	0	0	0	0	0	0	0	0	0	0	0	0	0	0	0	0	0	0	0	0	0	0	0	0
Category H (error, harm)	0	0	0	0	0	0	0	0	0	0	0	0	0	0	0	0	0	0	0	0	0	0	0	0	0	0	0	0	0	0	0	0	0	0	0	0	0	0	0	0	0	0	0	0	0	0	0	0	0
Category I (error, death)	0	0	0	0	0	0	0	0	0	0	0	0	0	0	0	0	0	0	0	0	0	0	0	0	0	0	0	0	0	0	0	0	0	0	0	0	0	0	0	0	0	0	0	0	0	0	0	0	0
Total errors	75	103	102	120	115	62	95	109	66	68	53	60	68	45	22	37	78	96	55	60	74	65	34	21	36	25	33	75	38	98	135	92	83	60	46	51	39	79	64	57	70	37	15	24	41	49	30	21	40
Study Periods (Year/Month)	201701	201702	201703	201704	201705	201706	201707	201708	201709	201710	201711	201712	201801	201802	201803	201804	201805	201806	201807	201808	201809	201810	201811	201812	201901	201902	201903	201904	201905	201906	201907	201908	201909	201910	201911	201912	202001	202002	202003	202004	202005	202006	202007	202008	202009	202010	202011	202012	202101
Total number of prescriptions per month	1346796	1282482	1448494	1343484	1428486	1415576	1446430	1478280	1375418	1456508	1389014	1409152	1630165	1342705	1639433	1545875	1617774	1536134	1606535	1604972	1496368	1621301	1552375	1564656	1679433	1347260	1627082	1603438	1655820	1567788	1708210	1657824	1613061	1700182	1630914	1704767	1587829	1457232	1435978	1343296	1454787	1525432	1600158	1572253	1599615	1675100	1615448	1683908	1594336
Study Periods (Year/Month)	201701	201702	201703	201704	201705	201706	201707	201708	201709	201710	201711	201712	201801	201802	201803	201804	201805	201806	201807	201808	201809	201810	201811	201812	201901	201902	201903	201904	201905	201906	201907	201908	201909	201910	201911	201912	202001	202002	202003	202004	202005	202006	202007	202008	202009	202010	202011	202012	202101
Severity of harm, %
Category A (no error)	5.34602e-05	7.32954e-05	7.0418e-05	8.33653e-05	7.49045e-05	4.37984e-05	6.56789e-05	7.37343e-05	4.72584e-05	4.6687e-05	3.81566e-05	4.11595e-05	4.17136e-05	3.35144e-05	1.34193e-05	2.32878e-05	4.82144e-05	6.11926e-05	3.17453e-05	3.73838e-05	4.87848e-05	3.88577e-05	2.12578e-05	1.34215e-05	2.14358e-05	1.63294e-05	2.02817e-05	4.36562e-05	2.23454e-05	6.18706e-05	7.90301e-05	5.54944e-05	5.1455e-05	3.4114e-05	2.8205e-05	2.99161e-05	2.33023e-05	5.42124e-05	4.45689e-05	4.24329e-05	4.8117e-05	2.35999e-05	8.1242e-06	1.52647e-05	2.43809e-05	2.9252e-05	1.85707e-05	1.2471e-05	2.50888e-05
Category B (error, no harm)	2.22751e-06	7.01764e-06	0	5.95467e-06	5.60033e-06	0	0	0	7.27052e-07	0	0	1.41929e-06	0	0	0	6.46883e-07	0	1.30197e-06	2.48983e-06	0	6.68285e-07	1.23358e-06	6.44174e-07	0	0	2.22674e-06	0	2.49464e-06	6.0393e-07	6.37841e-07	0	0	0	1.17634e-06	0	0	1.25958e-06	0	0	0	0	0	1.24988e-06	0	6.2515e-07	0	0	0	0
Category C (error, no harm)	0	0	0	0	0	0	0	0	0	0	0	0	0	0	0	0	0	0	0	0	0	0	0	0	0	0	0	0	0	0	0	0	0	0	0	0	0	0	0	0	0	6.55552e-07	0	0	6.2515e-07	0	0	0	0
Category D (error, no harm)	0	0	0	0	0	0	0	0	0	0	0	0	0	0	0	0	0	0	0	0	0	0	0	0	0	0	0	6.2366e-07	0	0	0	0	0	0	0	0	0	0	0	0	0	0	0	0	0	0	0	0	0
Category E (error, harm)	0	0	0	0	0	0	0	0	0	0	0	0	0	0	0	0	0	0	0	0	0	0	0	0	0	0	0	0	0	0	0	0	0	0	0	0	0	0	0	0	0	0	0	0	0	0	0	0	0
Category F (error, harm)	0	0	0	0	0	0	0	0	0	0	0	0	0	0	0	0	0	0	0	0	0	0	0	0	0	0	0	0	0	0	0	0	0	0	0	0	0	0	0	0	0	0	0	0	0	0	0	0	0
Category G (error, harm)	0	0	0	0	0	0	0	0	0	0	0	0	0	0	0	0	0	0	0	0	0	0	0	0	0	0	0	0	0	0	0	0	0	0	0	0	0	0	0	0	0	0	0	0	0	0	0	0	0
Category H (error, harm)	0	0	0	0	0	0	0	0	0	0	0	0	0	0	0	0	0	0	0	0	0	0	0	0	0	0	0	0	0	0	0	0	0	0	0	0	0	0	0	0	0	0	0	0	0	0	0	0	0
Category I (error, death)	0	0	0	0	0	0	0	0	0	0	0	0	0	0	0	0	0	0	0	0	0	0	0	0	0	0	0	0	0	0	0	0	0	0	0	0	0	0	0	0	0	0	0	0	0	0	0	0	0
Incidence rate (%)	5.56877e-05	8.0313e-05	7.0418e-05	8.932e-05	8.05048e-05	4.37984e-05	6.56789e-05	7.37343e-05	4.79854e-05	4.6687e-05	3.81566e-05	4.25788e-05	4.17136e-05	3.35144e-05	1.34193e-05	2.39347e-05	4.82144e-05	6.24945e-05	3.42352e-05	3.73838e-05	4.94531e-05	4.00913e-05	2.19019e-05	1.34215e-05	2.14358e-05	1.85562e-05	2.02817e-05	4.67745e-05	2.29494e-05	6.25085e-05	7.90301e-05	5.54944e-05	5.1455e-05	3.52903e-05	2.8205e-05	2.99161e-05	2.45618e-05	5.42124e-05	4.45689e-05	4.24329e-05	4.8117e-05	2.42554e-05	9.37407e-06	1.52647e-05	2.56312e-05	2.9252e-05	1.85707e-05	1.2471e-05	2.50888e-05
[truncated: 36 more columns]
